# Supplementary material for: Enhancing the Hydrolysis and Acyl Transfer Activity of Carboxylesterase DLFae4 by a Combinational Mutagenesis and In-Silico Method
Source: Foods. 2023 Mar 10;12(6):1169. doi: 10.3390/foods12061169 (PMC10048530; doi:10.3390/foods12061169)
Supplement: Supplementary file 1 [file foods-12-01169-s001.zip]

Archive with 1 entries (1 files):
- foods-2169307-supplementary.pdf
